# Supplementary material for: Harnessing Cyanobacteria’s Bioactive Potential: A Sustainable Strategy for Antioxidant Production
Source: Microorganisms. 2024 Jan 16;12(1):175. doi: 10.3390/microorganisms12010175 (PMC10820942; doi:10.3390/microorganisms12010175)
Supplement: Supplementary file 1 [file microorganisms-12-00175-s001.zip]

Archive with 1 entries (1 files):
- microorganisms-2811957-supplementary.pdf
